# Supplementary material for: Repercussions of the COVID-19 pandemic on health professionals in the state of Rio de Janeiro / Brazil
Source: PLoS One. 2022 Jan 21;17(1):e0261814. doi: 10.1371/journal.pone.0261814 (PMC8782304; doi:10.1371/journal.pone.0261814)
Supplement: S1 Data — (XLS) [file pone.0261814.s002.xls]

## Sheet: database
General_Cog	How do you identify yourself?	How old are you (years, just numbers)	What is your professional category	We would like to leave this space open for you to write how you feel at this time of pandemic or contribute with suggestions for issues that were not covered in this study.
10	Feminine	40	Nurse	As a health professional and having gone through a difficult time of contamination and hospitalization in the ICU, I feel abanTired and distressed.doned and without public interest in relation to our professional class.
13	Feminine	36	social worker	tired and distressed
17	Feminine	56	Doctor	I feel prepared but worried.
18	Feminine	62	Psychologist	I am calm and calm. Waiting for the vaccine to be discovered and made available by the unique health system.
19	Feminine	37	Doctor	Overload like never before, due to excessive demands from third parties and daily adaptations in the work process. Patients, staff, friends, relatives. All, for lack of access elsewhere, came to me with their health needs.
26	Feminine	50	Doctor	I feel capable of dealing with this pandemic situation as long as I use all the resources to avoid covid infection.
27	Feminine	48	Doctor	Sometimes tired of working outside regular hours due to the need to use the internet, for which the public sectors do not provide the necessary tools.
29	Feminine	51	Doctor	I've gone through all the phases, fear, depression, easy crying, now I'm normal.
30	Feminine	62	Doctor	What is your expectation of imminent death. What steps have you taken in the event of imminent death? Was alone or participated in study groups and coexistence. You think you got better inside.
32	Masculine	60	Doctor	I feel contributing to people's early treatment.
33	Feminine	60	Nurse	I feel good. Congratulations. by the questionnaire
35	Feminine	39	Nurse	Today I'm calmer, but at first I felt enormous sadness thinking I was on the death row, I cried daily, afraid to pass on to the family.
37	Feminine	30	Nursing technician or assistant	Insecure and vulnerable for being pregnant.
38	Feminine	44	Nurse	Anxiety for the vaccine to arrive.
39	Feminine	42	Nursing technician or assistant	The fear is of contracting the virus being asymptomatic and transmitting it to my father and son. But social isolation hasn't been a problem, as I'm a person who doesn't like crowds and I prefer to be at home anyway. I worry about my friends who are really isolated and not doing well psychologically.
43	Masculine	67	Doctor	Quiet. A day after another.
48	Feminine	43	Pharmaceutical	Health professionals should not refuse to wear a mask.
50	Masculine	48	Physical therapist	That this will pass.
52	Feminine	40	Doctor	Family problems intensified.
55	Feminine	40	Physical therapist	Weary.
57	Feminine	47	Physical therapist	I really miss physical contact with my friends and family.
58	Feminine	66	Doctor	Moment for reflection and appreciation of life.
60	Feminine	49	Nurse	I feel it is an opportunity for growth as a society, and that we need to learn from what we have available. I have been applying this formula to my daily life and it has worked very well.
61	Masculine	56	Doctor	There was exaggeration at the most recent stage, since cases are absolutely diminished. Detensioning has to be faster. The epidemic helped many people, especially servers, to license themselves unnecessarily, since not all work can be remote.
64	Feminine	63	Nurse	I'm very scared of reinfecting myself. There is no guarantee that I am immunized. I'm very afraid of going back to the daily work routine and contaminating myself on the way and at work. I feel sad in social isolation and miss meeting with friends and family.
67	Feminine	47	Doctor	I've never been so scared, I thought about giving up medicine, the political factor made me sad and unmotivated.
70	Feminine	27	Nurse	I feel exposed and at the same time devalued. I give up staying at home and with my family and friends to spare them and also to spare my patients and I'm not even paid decently. Frustrated, tired and stressed out seems never going to go away.
74	Feminine	57	Nursing technician or assistant	Staying in social isolation is depressing, as if isolated, I think I'm not mentally well, terror of going back to work signing off as spontaneous, fear of not being able to meet financial obligations with a reduced salary.
79	Feminine	35	Nurse	Tired, exhausted, the accumulation of the home office, two higher education institutions, many demands, associated with household chores and taking care of my 4-year-old daughter, has been very exhausting. I don't understand how people have the need to have meetings every day, for hours. Furthermore, having to live with disastrous social and economic contexts, an indecent policy. All these questi…
84	Masculine	71	Doctor	Outraged by the way the federal government faces the pandemic.
86	Feminine	40	Physical therapist	Weary.
89	Feminine	56	Doctor	I am calm about the progress of the process.
92	Masculine	51	dentist	Level of irritation and perception varied greatly in the different phases of the pandemic.
94	Masculine	63	Doctor	Concerned because people do not follow social isolation or preventive care, which worries me to return to normal activities. They might ask whether health professionals are following social isolation as it should be.
95	Feminine	39	Nurse	Getting control of stress and anxiety
97	Feminine	47	Physical therapist	Used to the protocols, but still very afraid that people in my family or close will die by covid.
100	Feminine	61	Doctor	Annoyed that many are not protecting themselves as they should and how much they risk my life and that of my family. I understand that the great current of disinformation that it requires, including official information and the lack of commitment of the majority managers to the population is the main responsible for this, but I feel uncomfortable.
101	Feminine	58	Nurse	Excited
105	Feminine	36	Nurse	The hardest thing for me was isolating myself from my daughter when I was positive for covid. Hearing her say she was afraid of dying was unbearable pain. Another thing that bothers me a lot today is that friends and family don't make isolation or social distancing, and I'm taking great care not to contaminate them.
111	Feminine	36	Physical therapist	Issues with non-healthcare partners.
115	Feminine	61	Doctor	Afraid.
121	Feminine	45	Nurse	Tense apprehensive and afraid.
123	Feminine	38	Doctor	Too many protocols that hinder the flow of patients and treatment.
126	Feminine	43	Doctor	Sold off.
128	Feminine	30	Nursing technician or assistant	I'm fine because I have a caring heart. And I think people are what they are, the pandemic hasn't changed anybody. Those who are bad are still bad and those who are good are still good.
129	Feminine	30	Psychologist	As disposable waste after necessary use.
140	Feminine	44	Nurse	I feel like an opportunity for new beginnings.
142	Feminine	33	dentist	I feel a little sad but controlled and able to carry out my daily activities carefully.
146	Feminine	34	Physical Education Professional	I feel sad to see so many people who are not careful.
148	Feminine	65	Nurse	I look for psychological support to harmonize myself
156	Feminine	59	Nurse	I would like an effective vaccine to be presented as soon as possible and for those who are not following the rules, especially the use of masks and social isolation, to be held responsible in some way.
160	Feminine	46	Doctor	I'm afraid of getting sick and/or that my parents and sisters will get sick and any one of us will be hospitalized and even die.
162	Feminine	58	Doctor	Angry, exhausted, anguished, not seeing any quick improvements.
165	Feminine	43	Doctor	Me sinto já radicada de tudo isso.I feel already rooted in all this.
170	Feminine	38	Nutritionist	During the pandemic, mid-April I found out I was pregnant. It was a whirlwind in my mind because while I wanted a lot, I didn't want to continue working for fear of being contaminated. I didn't want to talk to people about the reason for the leave because I was pregnant because it was very early. I said that I had symptoms of covid not to go to work. It was horrible because they were charging for…
172	Feminine	51	dentist	Powerless in the face of uncertainty.
173	Feminine	26	Pharmaceutical	Being a new graduate and facing an extreme situation has been a challenge, but I believe it served as an experience of how to behave and react in crisis situations.
176	Feminine	30	Nurse	We feel insecure and afraid for ourselves and for the people around us, a high level of stress due to work overload and an anxiety that all this will end soon and let's return to normal activities.
177	Feminine	34	Physical therapist	With the home office, we end up working more than usual and feeling kind of obligated to work all the time. The pandemic generated a lot of anxiety and having to be productive despite everything caused me more stress and a sense of anguish.
184	Feminine	41	Physical therapist	The pandemic gave me an opportunity to work with a type of patient that I am not used to. Associated with this, there is the fear of contamination, generating increased stress. Currently, I find myself more adapted to the work I was assigned to do, but I still have moments of insecurity. I'm sure this is a learning time for everyone.
187	Feminine	34	Nurse	I feel isolated. Sometimes I go out on the street out of necessity, and I realize that few people use, for example, a mask, which is something so simple and effective. It makes me sad to see people not taking seriously what is happening in the country and in the world.
192	Feminine	51	Doctor	Uncertainties.
204	Feminine	43	Doctor	Insecurity and lack of optimism.
207	Feminine	65	Nurse	So, because I'm a very introverted person, the pandemic made me even more introspective. We observed at the beginning the difficulty and fear that people had of each other and even today some people are quite aggressive, if even with the mask to protect themselves they observe that the other is without this protection, they get angry and mistreat the other.
208	Feminine	31	Doctor	At the moment, I feel powerless because I am pregnant and with asthma, I would like to cooperate more with my co-workers, while at the same time I feel safer and calmer when I work remotely.
209	Feminine	38	Nurse	I feel insecure and afraid, even though I have already had the disease. I feel constantly tired.
210	Feminine	66	Doctor	Hopeful with the vaccine. Missing friends, family and walking.
211	Feminine	42	Nursing technician or assistant	As a health professional I feel disrespected for not having access to epi properly. It's all about poor quality improvisation.
215	Masculine	51	Psychologist	I feel like a perfect idiot with the amount of absolutely divergent speeches, including among health professionals.
228	Feminine	44	Doctor	Full opening.
233	Feminine	38	Nurse	My blood pressure increased. I often feel the pulse in my head.
241	Feminine	55	Doctor	Very tired.
242	Feminine	59	Doctor	I think what bothers the most is not being sure about anything. Not having a deadline, not knowing what will happen next.
246	Masculine	74	Doctor	Sometimes I feel depressed because I am away from my work environment at the institution because I am part of a risk group.
249	Masculine	64	Doctor	I feel calm performing my duties normally with all preventive care.
253	Feminine	46	Nursing technician or assistant	Good job everyone. Right now I'm confident about the vaccine very soon and life will return to a new normal. Thanks.
256	Feminine	40	Nurse	I can't finish any work, I can't even finish reading a book.
259	Feminine	46	Doctor	I feel overwhelmed with work, housework that I didn't do before because my helper is isolated, with my daughters and my elderly mother who is very depressed, my home office husband grumpy.
260	Feminine	64	Nurse	I am considered elderly. I had covid in April and I am released from work to date. I'm bipolar and I use antipsychotics.
265	Feminine	34	Nursing technician or assistant	I developed sinusitis 10 days after diagnosis of covid.
269	Feminine	32	Doctor	I found it very interesting and I suggest questions about the family that had the covid.
270	Feminine	53	Nurse	Worried about my parents.
276	Feminine	42	Nursing technician or assistant	I felt very vulnerable with fear when I got infected I felt a sense of death but thank god I'm fine.
280	Feminine	61	Nurse	I feel normal like before the pandemic.
282	Feminine	53	Psychologist	I feel insecure in the face of this pandemic, especially when you see that there are people who don't wear masks and are on the streets as if nothing was happening. This irritates me deeply.
288	Feminine	45	social worker	The indifference of some people to the pandemic generates in me a feeling of enormous impotence, a very great despondency. The aspect of my life most affected during the pandemic was my concentration, I cannot study, read, watch television or anything like that.
294	Feminine	57	Psychologist	Indignant to see people on the street without masks and attending public places as if we were not experiencing a pandemic. I feel that these people feel they really need to have fun and suckers stay home. Sometimes I think there's someone making a fool of themselves in this story. I still don't know if I'm the one at home or they want to have fun at any price. Empathy is lacking.
297	Masculine	54	Doctor	Anxious and depressed about the situation in the country.
302	Feminine	45	Nurse	As a professional, I was very worried about what could happen, because I saw colleagues die.
303	Feminine	42	Nurse	I feel good.
305	Feminine	53	Doctor	Social isolation is the most unpleasant. The fear of contracting the disease because we don't know what can happen is very frightening. However, it is necessary to remain common sense and calm. Create protective routines and not go out of them, to try not to contract the disease.
307	Feminine	51	Doctor	I feel helpless and worried.
310	Feminine	62	Doctor	Surprisingly I feel pretty good. I took advantage of the pandemic to start yoga, intensify meditations, take courses, read books, do intermittent fasting. I turned a difficult period into a time of self-knowledge and personal growth.
314	Feminine	58	Nurse	The worst thing about the pandemic is the absence of government policies to combat it.
315	Feminine	55	Psychologist	I had some doubts about how I felt at the beginning of the pandemic, without epi, information, symptoms that lasted for weeks, but after almost three months disappeared, for example, currently the feelings and symptoms are different.
320	Feminine	26	Speech therapist	Exhausted. Despite not dealing directly with the covid, serving children and I think the general stress ended up bringing even more stress to our performance, not to mention that those responsible in general thought that because we were serving remotely, we were just for nothing, since I had to plan a therapy for each of them in advance. Anyway, remote care was a lot of stress, even more when we …
322	Feminine	26	Doctor	Despite my stress in the midst of this covid situation, I think my religion and my faith have supported me and been my anchor so I don't think my life is out of control.
325	Feminine	50	Physical Education Professional	Mutual help.
326	Feminine	57	Doctor	Depressed
327	Feminine	44	Nurse	Stressed, tired, disappointed with the attitudes of people who underestimate the disease.
331	Feminine	33	Radiology technician	Bored.
332	Feminine	34	Nursing technician or assistant	After the pandemic the only thing I can say in a few words is that I am not the same person as I was in n situations in my life.
333	Masculine	35	Nurse	I suggest asking questions related to the health professionals' family life, expectations and uncertainties of the profession. Issues related to the involvement of managers with the health of top professionals.
334	Feminine	59	Doctor	Upset.
337	Feminine	49	Nurse	I feel undervalued as a health professional, back wages, not receiving the collective bargaining agreement, which we should receive by right as our exposure. No training, performing procedures without being an expert. Because in relation to covid, everything is new.
342	Feminine	31	social worker	Very distressed and anxious.
343	Feminine	51	Nurse	I have a double professional relationship. One of them in teaching and the other in assistance. I feel a greater burden related to difficulties in managing the transition time between leaving the hospital, hygiene care when entering the house and starting the second stage of the day, which concerns the demands of the educational institution.
344	Feminine	49	Doctor	Very great sadness.
349	Feminine	50	Doctor	At the time, a brief relief from changes in activities temporarily left the remote monitoring of patients to be able to meet other demands. I have noticed that the radical change in the scenario was not the problem, but the volume of demands for care and the tension of patients, even when they had mild conditions. I notice that other people, even from other professions and areas of expertise, app…
350	Feminine	54	Doctor	At the same time that I feel anguished, it has been an opportunity to socialize more with my family and understand issues that I didn't see in my busy work routine. I have this opportunity because most of my work has taken place remotely.
352	Feminine	32	social worker	I think the first few months of the pandemic were the worst for me, I was panicked, scared to go to work, I often thought that something bad could happen, feelings and thoughts about death. Social isolation and mainly from the family, my parents and siblings, weighed a lot at that time. What helped me a lot was the psychological support. Currently, I am much better, maybe more adapted to this rea…
353	Masculine	43	dentist	Unsafe.
354	Feminine	69	dentist	Weary
356	Feminine	35	Pharmaceutical	Stressed out.
357	Feminine	36	Doctor	Very peaceful.
359	Feminine	42	social worker	The word that defines my moment today is fear.
360	Masculine	39	Physical therapist	I have a very clear conscience about myself, but I am concerned that others are not doing more than they could.
363	Feminine	42	Nursing technician or assistant	Exhausted, sad and very afraid not to get sick, but mainly to contaminate my children who are very allergic, panic of losing them.
373	Feminine	38	Nursing technician or assistant	Weary
376	Feminine	57	Nursing technician or assistant	I always feel the expectation that this pandemic will go on for a long time.
378	Feminine	62	Doctor	I feel very good that I had an almost asymptomatic form of covid and that I continue to be of assistance to patients in their daily work.
379	Feminine	42	Doctor	Quiet.
381	Feminine	50	Doctor	At the time, a brief relief from changes in activities temporarily left the remote monitoring of patients to be able to meet other demands. I have noticed that the radical change in the scenario was not the problem, but the volume of demands for care and the tension of patients, even when they had mild conditions. I notice that other people, even from other professions and areas of expertise, app…
384	Feminine	38	Nurse	I'm irritated that I'm away from my family. Feeling of not taking it anymore. I've been eating a lot and I'm having a lot of trouble sleeping.
387	Feminine	55	Psychologist	I feel the vulnerability of life more clearly and present what makes me uneasy.
388	Feminine	40	Doctor	I feel privileged to have had the opportunity to work in a home office for the security of maintaining social isolation.
392	Feminine	31	social worker	I feel important because a pandemic is beyond my control. But I keep my mind steady, with expectations that in the near future, better days will come.
405	Feminine	63	Nurse	This is a time to exercise patience, there was more stress, with total social isolation, but now being able to go back to work is very good and enjoy what the virtual world can provide us with good, but nothing changes our freedom to Go and come.
408	Masculine	74	Doctor	As I was away from the service during the period, in quarantine, I had no financial problems, I did not feel very affected.
410	Feminine	38	Pharmaceutical	The biggest stress is the lack of worldwide protocol. Each doctor prescribes as he thinks best. Within a Public Institution, it is difficult to standardize because of the high turnover of these professionals, especially in emergencies.
413	Feminine	53	Doctor	Mentally exhausted due to too much information.
414	Feminine	50	Nursing technician or assistant	I feel very distressed. I lost friends, acquaintances and others who every day perish from the disease. Although I don't work directly with patients with covid, it turns and moves a contaminated one, then everyone has to test, transfers those who tested positive to the specific ward, closes the sector for disinfection, then everything comes back again. The fear of taking or passing on to the fami…
418	Feminine	46	dentist	I feel that we have no control over circumstances, but our reactions to them are a thermometer to show us who we are and what we can change in ourselves, through a new way of looking at life. That we are powerless and the pandemic is part of that reflection. That the moment equals us, which allows us several reflections. Going from me to us has never been more necessary. That the moment is a grea…
421	Feminine	45	Psychologist	Unsure
423	Feminine	77	Doctor	Homeopathy is a great help in both preventing and treating covid.
424	Masculine	55	Doctor	I feel calm at the moment. I was quite tired and worn out at the height of the pandemic in my state.
433	Feminine	54	Physical therapist	I feel sympathetic and extremely perplexed about the lack of salary of many health professionals who were and are on the front line. And extremely disappointed in national policy.
436	Feminine	46	Physical therapist	It makes me sad to see people abusing or not believing in the seriousness of the pandemic. My dad is part of the statistics unfortunately, and I know for myself what covid can do.
440	Feminine	37	Nurse	Sometimes tired from too much work.
442	Feminine	59	Nutritionist	I feel very anxious about being from the risk group. My mother is 82 years old and an alzheimer, my daughter has asthma and my husband is a smoker and is 65 years old. And only I have to leave for work. Any cough from anyone in the family, I'm terrified.
443	Feminine	58	Doctor	The uncertainty of tomorrow is worrying, but I know it will pass. I take care of myself and I hope that new good habits are incorporated into our lives.
445	Feminine	56	Doctor	Afraid.
447	Feminine	49	Nursing technician or assistant	With all the care that the situation at covid requires, with myself, family and patients, the Ministry of Health fired me and my colleagues. I had this job. The contract does not include termination. Nervousness over unemployment contributes even more to stress.
449	Feminine	57	Nurse	Afraid to return to work and have new contamination and sad for not having the pleasure of work at the moment. Disappointed to see that no one in the institution cares about you or offers you any help after a lifetime of work.
450	Feminine	43	Psychologist	I feel scared and confident.
452	Feminine	46	Nurse	Consumed.
453	Feminine	55	Doctor	This pandemic confirms that nothing is under control in life. That we should support each other and protect those we love. This catastrophe could indeed have been averted if responsible measures had been taken by global control organizations.
454	Feminine	64	Nurse	Quiet. Spiritist religion supports and understands this moment.
456	Feminine	47	dentist	The pandemic is different for different people. I live in a nice house, I have a job, I get social isolation, but I work because I'm a health professional. I follow who's rules regarding the use of masks and social distancing. Anyway, for me it's been reasonably calm. Sad for the loss of some acquaintances. Scared sometimes. Awestruck by so many dead.
458	Feminine	56	Doctor	Stable.
462	Feminine	37	Doctor	Tired, physically and mentally exhausted, afraid to contract a covid and pass it on to my family and some of them die.
465	Feminine	32	Nurse	It was a period of great stress and challenges. But also of overcoming and professional growth in a short period of time.
467	Feminine	41	Doctor	Fear getting sick and not knowing the evolution. Fear of contaminating seniors like my parents. Fear of academic and economic chaos.
469	Feminine	23	Nurse	I feel unstimulated, tired mentally and physically. It's exhausting to deal with this problem and the other's lack of empathy for me.
471	Feminine	40	Nurse	Sad to see so many deaths, even though I'm not directly in care. Very impacted by how life changed from water to wine in so few months, but the family's social isolation and work overload were what affected me the most.
474	Feminine	56	Nursing technician or assistant	I cry a lot aloneI have lost many health acquaintances for covid and when I see people without following the guidelines without a mask parading in the street and I hear hospitalized people telling about that family that did not respect anyone in the house and ended up contaminating those who were being taken care of.
476	Feminine	50	Doctor	A feeling of weakness, submission to a very different reality.
479	Feminine	34	Nurse	I miss hugging and kissing my coworkers and patients a lot. This disease has taken away the possibility of being more supportive to our patients through small gestures like a hug.
483	Feminine	41	Doctor	It was very difficult to go through this period alone, with two children, I work a lot, with the help only of my nanny, far from my parents, brothers and friends, having to manage the home office, among other things.
484	Feminine	67	Doctor	At the moment, things are better, due to the decrease in covid cases, less stress, more confident, due to feeling more secure in avoiding contamination.
490	Masculine	50	Doctor	I feel tired and waiting for normalization.
498	Feminine	48	Psychologist	I feel good. It contributed positively in many aspects.
499	Feminine	34	Nutritionist	I feel sad about the lack of perspective for improvement.
505	Feminine	29	Doctor	At this moment, when the number of cases has decreased a lot, I feel calmer, confident that the situation is slowly controlling itself.
506	Feminine	62	Psychologist	Because I am still, at this moment, with the presence of acute phase antibodies, I am apprehensive about the symptoms. If they can get worse.
508	Feminine	43	Doctor	I still feel sad but hopeful.
513	Feminine	55	Doctor	Faith is believing in God was the strongest point to get out of the cti.
515	Masculine	55	Psychologist	Calm and forewarned. I comply with all protocols.
517	Feminine	35	Nursing technician or assistant	PANIC
525	Feminine	39	Occupational Therapist	Full of challenges to be overcome and as a small businesswoman sad for not having real support from the government.
529	Feminine	48	Nurse	Scared.
535	Feminine	27	Psychologist	I feel exhausted. Extremely tired and with no prospect that we'll do better. The absence of a public policy articulated in the three powers contributes to a feeling that we will never get out of this.
536	Feminine	54	Doctor	Sadness.
537	Feminine	50	Doctor	I feel that God is in control of everything and I try my best to do my part in the process using every epi.
539	Masculine	23	Doctor	I feel guilty for not working hard enough and for leaving the front lines before the real explosion, despite understanding that I was not able to work under the circumstances.
541	Feminine	52	Physical therapist	I feel happy that I helped save some lives and I am extremely frustrated by the lack of respect of government officials not paying our salaries. Sad reality.
545	Masculine	31	social worker	I have been feeling very tired, distressed and worried about the future as I have been taking care of myself and thinking about others. But people have done quite the opposite.
547	Feminine	39	Nurse	I would like it to cover people who have had signs and symptoms of covid and the exams have not been diagnosed.
548	Feminine	54	Doctor	I feel unable to improve the deficiencies I see in health. Lack of respect for professionals either in the public sector or in the private sector. Appreciation is not real now, nor before, and I don't see possibilities for change.
550	Feminine	51	Nursing technician or assistant	Discouraged.
552	Feminine	53	Nursing technician or assistant	I'm afraid to contaminate myself is to take it to my family. I feel that we healthcare professionals give our lives for our patients.
556	Feminine	34	Nurse	Terrible quality of life.
557	Feminine	49	Doctor	Left, helpless, disrespected, exhausted, depressed, hopeless, discouraged, indebted, I was 2 months without receiving my main source, humiliated.
558	Masculine	31	Doctor	Relieved for having already had the disease without any harm.
559	Feminine	61	Nutritionist	Despite having become more overloaded with household chores and continuing to work at the hospital, I consider myself lucky not to have been hit in quarantine. Even because I'm in a quiet period of my life, it didn't affect me financially and I have a great strength of faith. I became more anxious about limited movement outside the home.
562	Feminine	54	Psychologist	Adapted and with a little difficulty planning the return to normal dynamics.
564	Feminine	34	Nursing technician or assistant	I am extremely stressed I need psychological help.
565	Masculine	42	Nurse	It is necessary to make rapid quality tests available for health professionals and general support.
567	Feminine	63	Speech therapist	I feel afraid that people are slacking off on care.
568	Feminine	55	Doctor	Greatly heightened anxiety due to uncertainties and inadequate control by governments and the population.
569	Feminine	49	Nursing technician or assistant	Right now, as a health care professional, I feel powerless in the face of such a serious disease, seeing so much indifference from authorities who are inert to so many situations and do not look at those who really need a different look and attention, acting with neglect with so many misinformation without counting so much corruption, leaving so many people to die without the slightest chance of …
571	Feminine	50	Nurse	Powerless.
572	Masculine	34	Physical Education Professional	I'm feeling pretty good. The pandemic helped me to rethink some issues and move forward with projects that were almost shelved.
576	Feminine	55	Doctor	The biggest feeling is anxiety when it will be possible to get back close to the old normal, when we will feel that there is security. A certain loneliness due to the lack of coexistence with friends. Deep feeling of satisfaction to see so many companies donating and helping and, on the other hand, the shame of the intense corruption that was seen on the part of the governors, showing even more t…
578	Feminine	71	Psychologist	Worried about the mismanagement the country is going through and the countless deaths that could have been avoided.
581	Feminine	40	Nurse	Unhappy.
584	Feminine	60	Doctor	Powerless. Sad. Ineffective and corrupt health policy at the federal, state and municipal levels. Negationism, neglect of the population.
585	Feminine	40	Nursing technician or assistant	As a healthcare professional, I feel tired and unmotivated to continue my profession.
586	Feminine	35	Nurse	I feel overloaded, discriminated against and removed from socializing with colleagues due to my profession and disrespected professionally, leaders are terrible managers.
587	Feminine	46	Nursing technician or assistant	I feel tired.
588	Feminine	36	Nurse	I felt insecure at work and even with all the epi provided properly by the hospital, I was and am afraid of bringing contamination to my family. I had anxiety and suffered a lot for not being able to handle everything during this period. It's been exhausting and painful being away from everyone, having to deprive ourselves of this contact to preserve the ones we love.
591	Feminine	37	Nursing technician or assistant	Trapped, isolated, working directly with people with covid. I'm afraid to take it again. I was floorless, I couldn't stay with my babies without mentioning that I suffered discrimination.
592	Feminine	42	Nurse	I feel anguished.
598	Feminine	35	Nurse	I feel overloaded, discriminated against and removed from socializing with colleagues due to my profession and disrespected professionally, leaders are terrible managers.
602	Feminine	39	Doctor	Financial insecurity.
607	Feminine	45	Nurse	They could ask about the fear of death effectively and also about the fear of not having adequate care in the health system.
609	Feminine	48	Nurse	Fearful.
614	Feminine	26	Nursing technician or assistant	Stressed out, tired, I live in constant anxiety.
618	Feminine	57	Nurse	I feel insecure, annoyed that I can't be free in contact with family and that I don't know when this will all end.
619	Feminine	41	Doctor	Exhausted
622	Feminine	26	Nurse	I feel vulnerable, without help, both from the institution where I work and psychological
623	Feminine	38	Physical therapist	Missing the family.
624	Feminine	31	Doctor	I feel more certain of God's control over all things than ever before.
626	Feminine	39	Nutritionist	Special moment of self-knowledge, including limitations that escaped my will.
629	Feminine	32	Physical therapist	Excited.
630	Feminine	53	Nutritionist	Apprehensive but confident in overcoming it.
633	Masculine	23	Doctor	I feel helpless. My father, 52 years old, with controlled hypertension, just died of a covid. My life changed after that. My mother and I have no symptoms. I am igg, she is not. I'm afraid I'll still contaminate her and she'll get serious. How can I save so many lives for covid and lose one of the most important lives that was by my side. I treated him right, but it wasn't enough. I don't feel ba…
641	Feminine	53	Physical therapist	My discomfort is not being able to hug my patients. My family is with me and we are fine, so that's fine. Doubts about how long the pandemic will take is a major stressor.
650	Feminine	33	Nursing technician or assistant	I feel stressed, upset and scared.
651	Feminine	39	Nursing technician or assistant	Life is not the same anymore, something is missing.
653	Feminine	34	Nutritionist	Feel good, practical meditation. Also, the understanding of spirituality has helped me a lot at this time.
657	Feminine	52	Physical therapist	I feel without a future goal.
658	Masculine	37	Doctor	We all go through different situations on a daily basis, concerns, fears, certainties and uncertainties, moments that we are confident and others that we are not. The difference is that we are liquids capable of adapting to the environment in which we find ourselves. Congratulations for the initiative.
660	Feminine	32	Nurse	I feel exposed at all times, I feel that society is not taking the disease seriously, on the other hand cases are increasing in my city, nursing is so important in this process, front line, we are losing a lot of our people to this virus and the devaluation remains. Both the salary and the respect we deserve for being key players in this game.
661	Feminine	52	Doctor	Worsening of depression.
663	Feminine	62	Nutritionist	I feel very calm, carrying out all the security measures both at work and at home or when I have to go out. I don't see any reason to panic. Regarding suggestions: I think it should be addressed if in your workplace, since the beginning of the pandemic, you have been offered some type of epi to carry out the service safely.
667	Masculine	41	Physical Education Professional	I feel very stressed with the general picture of the pandemic and the total lack of control on the part of government officials and lack of collective awareness in society.
668	Feminine	72	Psychologist	Sad for the deaths and worried.
669	Feminine	50	Physical therapist	I'm afraid of contamination, for having an elderly mother.
671	Feminine	55	Doctor	I feel insecure, afraid to contaminate me and my family. There is a lack of capacity to deal with the disease in all aspects. There is a lack of support from the institution where I work. I work in an unhealthy place.
672	Feminine	36	Physical therapist	Quiet.
675	Feminine	45	Psychologist	Tired and frustrated.
680	Feminine	48	Physical therapist	Often tense and anguished.
681	Feminine	51	Physical therapist	The relationships in general will narrow or open up altogether.
686	Feminine	37	Physical therapist	Concerned.
688	Feminine	42	Nursing technician or assistant	I know that this pandemic affected me a lot, I feel very sad, I feel like crying all the time, before when we lost patients it was different, I was able to be strong, have self control and overcome, during the pandemic things changed I suffer a lot from the losses, I get very bad, feeling incompetent, as if it was our fault, the health professionals who weren't able to save them, never feel that …
689	Feminine	72	Doctor	Isolated, but managing to occupy myself with online jobs. Difficult to be away from children and grandchildren, and especially worried about them. And angry at the federal government for not taking the seriousness of the pandemic seriously. I think this is what makes me irritable, the irresponsibility of the federal government.
691	Feminine	39	Nurse	I feel fatigued and dissatisfied with the world situation, worse when institutions use politics to harm the people and make them more scared.
694	Feminine	39	Doctor	Extremely exhausted and undervalued by our superiors. Unfortunately, there are no rights for us doctors, duties and often not even scheduled pay. This is frequent and disheartening. It worsens our mental health, already deteriorated by the daily work.
697	Feminine	44	Doctor	I developed depression and toc after having covid, being in psychiatric and psychological treatment.
700	Masculine	38	Nursing technician or assistant	Rest assured, because I know this virus will be fought.
702	Feminine	73	Doctor	Very concerned mainly because the population does not obey social isolation.
704	Feminine	45	Nursing technician or assistant	I want my normal life.
710	Feminine	38	Nurse	My stress level worsened a lot and affected my romantic relationship, which unfortunately came to an end due to my emotional lack of control. I would really like to go to therapy to improve my psychological condition.
713	Feminine	47	Doctor	Right now I'm very tired and discouraged.
714	Feminine	68	Psychologist	Concerned about my health and that of everyone in the family and taking care that everything is fine.
719	Masculine	36	Nurse	We health professionals feel fear and anguish about the covid and taking it home and contaminating our families.
721	Feminine	50	Doctor	I live moments of anxiety alternating with others of hope, as well as impotence with a sense of accomplishment. Many uncertainties still.
722	Feminine	44	Pharmaceutical	Too late to ask these questions. The worst in Rio is over and so is the horrible feeling of fear, insecurity, being disrespected by absurd vertical decisions.
731	Feminine	45	Nurse	They could ask about the fear of death effectively and also about the fear of not having adequate care in the health system.
733	Feminine	51	Doctor	I am calmer facing the new reality of life, working with the use of epi that limit breathing and changes to the new normal. I believe the world has changed and we need to be prepared for these changes. We will feel economic impact, but still optimistic. New and good things are about to happen.
735	Feminine	51	Doctor	Barred of my individual liberties.
736	Feminine	49	Doctor	Fear, so much fear. Endless nightmare.
737	Feminine	52	Doctor	Stressed out.
738	Feminine	57	social worker	Concerned, intolerant and I work so that the citizens I serve are treated with respect.
742	Feminine	55	Doctor	Perplexity.
744	Feminine	44	Nurse	The health professional was confined to going from one hospital to another as if every day were a Monday.
745	Feminine	52	Nursing technician or assistant	I feel like we're alone having to fight a virus at our peril, in a country where government officials aren't worried at all. Thankfully, we have the Fiocruz that is in this relentless battle for an effective vaccine.
747	Feminine	53	Doctor	Worst of the pandemic, elderly people's separation from the family, physical fatigue from work, lack of political management of the crisis, feeling of being adrift, concern with the mental state of the family
749	Masculine	59	Doctor	Worried about the possibility of getting sick and being hospitalized alone and dying. I have a chronic disease, but I chose not to go away at this time, as the population most needs assistance in the health area, but I attend tense, worried about using the epi in the wrong way. It's a very difficult time. As a pediatrician, I like to play with children and at this moment it's difficult to play.
754	Feminine	51	Doctor	I feel hopeful. Believing that all this will pass. I think there were questions about the patient's family contact with covid. About the feeling about being able to help the pandemic in some way. In other words, be useful at that moment despite the fear of getting sick. I confess that being helpful at that time and feeling like I was helping other people and colleagues made me feel better about a…
756	Feminine	43	Doctor	Sad.
761	Feminine	40	Doctor	My son is 4 years old and it is very difficult to live without school at this time because he is very angry and agitated by my frequent absence and also when I return, he shows his anger at having felt my absence. So it turns out that living together at home is very difficult. The husband is working very remotely and also gets stressed and does not give the child the proper attention, which creat…
762	Feminine	31	Laboratory technician	My answers in this EPS are usually accompanied by the following thought: but it's okay to be like this. What I really miss is talking about life in more depth, and letting myself be carried away by existential daydreams. Something that can even happen online, but it doesn't have the same flavor when it happens in person.
764	Feminine	56	Doctor	Disappointment with behavior of many people in regular contact.
767	Feminine	44	Nurse	Impotence.
769	Feminine	39	Doctor	My anxiety about a possible contagion and evolution to a serious clinical condition, reduced from the moment I had a mild condition of covid.
770	Feminine	44	Doctor	I feel insecure for not knowing how things will evolve, and I miss the social life. I feel insecure about my children's sociability.
775	Feminine	60	Doctor	I breathe a little easier regarding the onset of the pandemic.
776	Feminine	64	Psychologist	With a feeling of accomplishment.Scared, hopeless, very tired.
778	Feminine	40	Nursing technician or assistant	Scared, hopeless, very tired.
779	Masculine	59	Doctor	Use of quick tests for everyone in healthcare in contact with covid.
784	Feminine	53	Doctor	At this moment, it's a little calmer due to the reduction in the number of cases, transmission and demand at work.
788	Feminine	45	Doctor	Lonely.
790	Feminine	60	Doctor	I don't feel very isolated because I keep in contact with my colleagues and I think my work is important.
792	Masculine	59	Doctor	Suggestion, what is the percentage of reduction or increase in your professional workload during the Pandemic. How much it stressed you out.
795	Feminine	57	Nurse	I feel powerless with the situations generated by the pandemic, frustrated with governments and health policies.
803	Feminine	42	Doctor	Fearful, but with hopes for a better world.
804	Feminine	56	Doctor	Weary.
805	Feminine	56	Doctor	I work in the public service where I have no concern for the epi and in the private institution I am in a home office with full assistance.
806	Feminine	36	Physical therapist	I think we would have to have financial aid. Because we can't get current emergency aid and many like me are struggling financially.
808	Feminine	55	Doctor	Perplexity.
809	Feminine	51	Doctor	We are living in a collective tribulation and when we get out of it we will be greatly changed there will be a new normal.
810	Feminine	63	Nursing technician or assistant	A little anxious, sometimes sad. However, I am optimistic.
813	Masculine	39	Doctor	The pandemic created stress in almost every aspect, whether professional or personal.
817	Feminine	60	Laboratory technician	Sometimes very nervous when I look at the statistics. If I didn't know, I would be fine.
825	Feminine	62	Doctor	Worried, sad, stressed.
826	Feminine	64	Doctor	Powerless
829	Feminine	44	Nursing technician or assistant	Psychologically exhausted with tachycardia and postcovid respiratory effort.
831	Feminine	38	Doctor	Under daily stress.
832	Feminine	55	Doctor	Stress in everyday_situations the need for constant hygiene. Stress at work due to the attire and undressing, cleaning of the equipment at each exam performed.
833	Masculine	75	Doctor	I feel good and aware of the pandemic. Collaborating with my risk group procedures.
834	Feminine	33	Psychologist	I had covid symptoms but negative tests, although doctors believe they were false negatives. This was not contemplated.
836	Feminine	36	Nursing technician or assistant	Very confused about the future.
837	Feminine	27	Nursing technician or assistant	I feel exhausted, discouraged, I never work so hard in my life. In the last month, in my region the demand related to covid has increased a lot. I don't eat right, I'm not recognized, and I don't even get unhealthy. I'm scared to death to take this to my house.
840	Feminine	61	Doctor	Powerless and sad to realize that we have no light at the end of the ever-longer tunnel.
844	Feminine	45	Doctor	Great stress due to the absence of holidays in the nounique health system-SES.
845	Feminine	61	Doctor	Desolated with the direction of the government and the lack of care of the authorities towards health professionals. But it's no surprise we already knew that, just look at what happened in health in January and February 2020. But we are accommodated and once again we react and move in an inexpressive way, anesthetized.
846	Feminine	69	Psychologist	Insecure with government decision-making.
848	Feminine	56	Psychologist	Fearful.
849	Masculine	50	Doctor	I had no changes from the period before the pandemic.
850	Masculine	41	Doctor	Very depressed.
853	Feminine	27	dentist	I started smoking more during the quarantine period, but I heard colleagues saying that they were able to quit smoking for fear of the covid. Different reactions.
854	Masculine	41	dentist	The only question that didn't make sense in this Quiz was about the epi. On the private network, I have proper epi. In the public network, I don't try epi for work. I need to take all of my epi to have some security in my dental care.
855	Feminine	47	Physical therapist	With the work I acquired Renaud's Syndrome I have Generalized Anxiety Disorder I feel depressed and unmotivated, I need the help of medications. I was always happy and dynamic, but I started to show anxiety, it evolved to panic syndrome and today I can't work in the hospital network anymore.
857	Feminine	45	social worker	Fear and exhaustion.
858	Masculine	56	Doctor	Helpless by government actions against science.
859	Feminine	29	Nursing technician or assistant	In this moment of pandemic, I clearly see that we, health professionals, are not prepared for a pandemic, we must be more valued, with fair wages and a workload of thirty hours a week, mainly in the private network. May this serve as a support for us, who leave our families to take care of yours, and with great pleasure, but that we deserve to be valued.
860	Masculine	45	Doctor	A little anxious.
861	Feminine	40	Nursing technician or assistant	I think I should receive 1 minimum wage, which they are not paying.
863	Feminine	51	Speech therapist	I found it difficult to answer some questions due to lack of option for those who did not have a covid or are from the risk group.
867	Feminine	26	Psychologist	I feel abandoned by the state. No effective public policies to deal with the pandemic. A federal government totally unprepared and criminal. It's being sickening.
869	Feminine	60	Doctor	In the first phase, very scared to die. Then I felt bad about not participating in hospital life. Even though I was able to stay at home for being 60 years old, I opted for face-to-face work. I passed to the Direction. Taking care of hospitalizations, I go to the sectors, talk to doctors and nurses. I follow ccih's guidelines for the correct epi for each place I go. Today I feel better, I have a …
871	Feminine	63	Doctor	It is certainly a very difficult situation. I don't work in sectors of patients with respiratory symptoms, I believe that's why I don't feel stressed in the work environment, since the public institution where I work is following all protocols for preventing covid.
873	Feminine	57	Psychologist	Dialogue at home with other people who are part of your daily life.
875	Feminine	24	Nursing technician or assistant	Overloaded.
876	Feminine	55	Doctor	Tired, I end the day exhausted.
880	Feminine	41	Physical therapist	I had to go to a psychiatrist for the first time, as I was having a panic attack at the beginning of the pandemic. I am on medication and without any signs of anxiety or panic, well controlled to follow my work commitment.
882	Feminine	50	dentist	Not seeing much light at the end of the tunnel.
883	Feminine	39	Nurse	I feel overwhelmed. I had to accumulate, in addition to the formal workday, other daily activities such as going to the market, the fair, the pharmacy. These activities were distributed with the other members of the nucleus family, which I preferred to keep indoors to avoid exposure to the covid because they belong to the risk group.
885	Masculine	50	Nurse	It's a complicated time that leaves us emotionally fragile and vulnerable.
886	Feminine	52	Nursing technician or assistant	I was very neurotic, afraid to get covid and die from anxiety.
893	Feminine	36	Nurse	Trying to take advantage of more time with my kids.
895	Masculine	27	Doctor	I feel lost, as if this situation would never go away.
899	Feminine	41	Nursing technician or assistant	I've been in the healthcare field for almost 20 years and I've never felt so abandoned, lacking in information and vulnerable. I never needed antidepressants, my professional life had never affected my personal life. The insecurity of working with the disconnected is very bad.
908	Feminine	32	Nurse	I have anxiety attacks every day at various times of the day. I think I will die. Tachycardia, shortness of breath, chest pain, feeling of anguish and pain. Anyway, there are days that are milder, there are days that are unbearable. I'm leaving the hospital for some reasons and I accepted a home office job, as I'm asthmatic, I have low blood pressure, I have an asthmatic hypertensive mother, I ha…
909	Feminine	40	Doctor	Confident that the worst is over. Physical and mental fatigue is greater in the pandemic.
915	Masculine	53	Doctor	Confident that the worst is over.
917	Feminine	55	Nurse	My life hasn't changed much, but I know I'm an exception.
918	Masculine	58	Nurse	I feel a bit abandoned and overloaded, as I didn't get sick, and I was very overwhelmed at the start of the Pandemic.
919	Feminine	32	Pharmaceutical	This moment we live has taught me that life is ephemeral and that we can easily leave or lose someone we love. So I have strengthened my mind and heart to deal with these pains. I have read and exercised physically to manage the stress that comes hard and often unexpectedly. Being alone has given me the possibility of finding myself again.
921	Feminine	36	Nurse	I'm calmer now, then I went through COVID symptoms and I was fine and igg positive.
926	Feminine	47	Physical therapist	In my view, it's no use staying at home as the population's mental health is fading even more with distorted news from open television that causes panic in people.
928	Masculine	39	Physical therapist	I feel more confident and less worried because we already know how to handle most situations. I'm no longer afraid of getting the disease because I've already caught it and created antibodies.
929	Feminine	45	Physical therapist	High anxiety today.
930	Feminine	40	Physical therapist	Emotionally unstable.
931	Masculine	35	Physical therapist	Even though it's not my case, I'm angry to see health professionals work without a career plan, low pay and especially without employment.
934	Masculine	36	Physical therapist	Physiotherapists have no value, low salaries, few epi, no social or media recognition. I infected myself and my family to often be without pay.
937	Feminine	37	Physical therapist	We are at a time that many times we are not able to provide an ideal mental health for our children, a dilemma involves the interaction between parents and grandparents. Either your children stay with them without you, or stay with you and without them. We can't find someone to take care of our children, if the ordeal is for the grandparents. They don't want to risk taking care of our children an…
938	Feminine	42	Physical therapist	Who can stay at home, stay.
939	Feminine	37	Physical therapist	I've been more tense.
940	Masculine	28	Physical therapist	I kept calm, because I understand that in case of lack of control, the biggest harm would be me.
941	Masculine	50	Physical therapist	Pleased to be and be part of the solution for many people who have fallen ill.
943	Feminine	54	Nurse	I feel extremely sad, alone in the crowd.
948	Feminine	43	Nurse	They could investigate the demand for tasks of professionals at work and home activities, overload, especially on women, hospital work, home care, child care, family support. This has caused me a lot of stress.
953	Feminine	45	social worker	As a health professional I feel undervalued, without institutional or governmental support. Totally unmotivated.
957	Feminine	53	Physical therapist	I'm reporting health systempeita de covid, I swab it but the result hasn't come out yet. I feel annoyed that I can't leave, but I feel like I'll feel guilty if ignoring this recommendation is because it can be a means of transmission.
958	Feminine	47	Speech therapist	I feel very worn out for having to individually decide issues that are collective.
959	Feminine	40	Physical therapist	Reconciling remote work, lactation, routine care at home and other personal care without help is strenuous and requires special attention from the personnel management team in a period of social isolation.
967	Feminine	39	Nurse	For those who work on the front lines in the fight against covid, as a health professional, it generates a lot of stress, as the media does not always provide real information, because I say that. During the peak of the pandemic, due to numerous cross-information, we had more calls filling emergencies, with patients with stress, anxiety crisis, than with covid symptoms, when working in the health…
970	Feminine	48	Nurse	I feel insecure, afraid of what is to come from now on.
971	Feminine	38	Physical therapist	I feel confident and willing to do my job.
973	Masculine	46	Nurse	Quiet.
974	Feminine	48	Biologist/bioDoctor	I had moments of stress because of the pandemic and I developed a reflux because of it. Meditate is this helps a lot. The stressful moments passed and now there is a despondency, tired of the social isolation. I work with the environment so I am a biologist who is not in the health area.
977	Feminine	55	Doctor	Feeling of guilt for covid-infected relatives.
978	Feminine	64	Nursing technician or assistant	I was really panicky about not being able to get out or open the door of my house with it, I'm with depression being medicated by a psychiatrist and afraid of being discharged. Now I have support from my sister, but anxiety makes me gasp for breath, especially the fear of becoming unemployed at this age. My thoughts make me cry a lot.
980	Feminine	27	Occupational Therapist	I really miss being able to share moments with family. In particular my godson who was born during this period and I had contact via video.
985	Masculine	58	Doctor	I'm fine despite the restrictions in social and emotional life that generate some anxiety. I agreed that we need to wait and get on with work.
987	Feminine	37	Nursing technician or assistant	Initially I thought I was going to die, I have Crohn's disease and I use immunobiologicals. Today I'm already working my mind that contact with the virus will be inevitable, so I'm hands on confident about it, albeit fearful, but much less than before.
988	Feminine	58	Nurse	I feel sad for not being able to walk on the street, go to the mall, meet friends. I can't wait for this pandemic to end and I can meet everyone again and hug.
989	Feminine	31	Nurse	I got covid early in April. The two institutions I work for haven't tested me.
990	Feminine	33	Nurse	I feel mentally drained, scared, despite living alone now, I have a sick mother, and if she needs me, I will definitely go, my sector is positive patients and unique health systempeita de covid , the fear is great.
992	Feminine	52	Doctor	Used to read and study and, as far as possible, not think about bad things.
994	Masculine	65	Doctor	I have coped adequately as at other times in my adult life.
995	Feminine	26	Physical therapist	A very delicate moment, with many worries, thoughts in the head, which passes when I do something relaxing, physical exercises and meditation, or with a psychologist. Greater anxiety than it used to be, insomnia and taking more relaxing medications than before the pandemic.
996	Feminine	61	Doctor	More calm.
998	Feminine	30	Nursing technician or assistant	I loved participating in this research, I work directly with the care of patients affected by covid and manage to analyze with more delicacy and love everyday things that sometimes we don't even care about and that when we see ourselves facing an invisible enemy, we give more value to the family, to be in the precious relationship of our loved ones. The worst part for me in this pandemic was the …
999	Masculine	60	Occupational Therapist	I look at this moment with concern, but I don't stop doing anything I need to do, like work with third parties and living with a drug addict, which is the essence of my work and I take all possible prevention measures. Thanks for the opportunity.
1003	Feminine	61	Nursing technician or assistant	Insecurity and fear. Health professionals are valued more and treated with more respect.
1007	Feminine	36	Nurse	A lot of fear of the death of people close to them, a lot of anguish and irritation. Feeling of prison as life returns to a new normal outside.
1008	Masculine	43	Nursing technician or assistant	All.
1012	Feminine	45	Nursing technician or assistant	Excited.
1015	Feminine	33	Nurse	Stress, very tired, waking up at night, sleeping badly.
1016	Masculine	55	Nursing technician or assistant	I feel good, and I have nothing to suggest.
1017	Feminine	45	Nurse	Afraid of contracting and reaching the most serious form and dying or worse, passed on to my children, mother or husband or even acquaintances and they worsen and die.
1019	Feminine	56	Nurse	Very distressed, with no prospects since health is being treated with indifference.
1020	Feminine	50	Nursing technician or assistant	I'm not satisfied with the CTI, as I was with the family strategy.
1021	Feminine	43	Nurse	I would like to work closer to my home. I work as a firefighter and work more than 150 kilometers from home. This causes me a lot of stress and anxiety.
1022	Feminine	48	Nursing technician or assistant	By herself.
1023	Feminine	60	Occupational Therapist	Very restless without control of my days. The anguish is great and the fear is frequent every yes and no day. I try to be calm but it's not easy if you run the animal catches and if you stay the animal eats.
1024	Feminine	68	Occupational Therapist	No future perspective.
1026	Feminine	53	Occupational Therapist	See the abandoned people, without guidance on the streets. People's disorientation generated in large part by the way news is passed. Journalists reducing lives to numbers alone. Election year, only that matters.
1027	Masculine	66	Doctor	Confident and working towards a better future.
1028	Feminine	37	Nurse	Exhausted, a lot of work, including as a teacher.
1029	Feminine	64	Doctor	There are patients with negative tests, in my case, but with chest images and a very suggestive clinical picture. The questionnaire does not include this option. I really liked the idea and the questionnaire. I feel that the pandemic situation in the country has been out of control for many months and the population has not been sufficiently informed by the three spheres of government. There is a…
1036	Feminine	51	Psychologist	The fear and uncertainty still disturbs me, but I see hope as the greatest force to bear.
1037	Feminine	52	Doctor	Afraid of people's lack of respect for the rules.
1045	Feminine	63	Doctor	I feel like I'm on hold, living more in the present and making few future plans because while there is no vaccine, the pandemic continues.
1046	Feminine	57	Doctor	The fear is greater than the disease, we are afraid of dying in a traffic accident, but we are driving.
1047	Feminine	63	Doctor	Unsure about working in person at this time. Mainly because I was forced to return. Mainly afraid of the hospital environment and displacements, lives in another city. Angered by neglected social policies, and the state of denial of some people and leaders.
1048	Masculine	30	Nursing technician or assistant	I feel a lack of respect for us professional. Where we take care of ourselves and there are many people who do not take care of ourselves, we pay for transportation to work and there are still people without masks and not taking care of themselves.
1049	Feminine	39	dentist	I took some steps like waking up early and scheduling my day in advance. I looked for friends. I looked for a new job that generated more motivation. I started medication to control anxiety. I started meditation I intensified reading for self-knowledge Unfortunately I stopped the psychologist for financial reasons.
1050	Feminine	50	Physical therapist	I feel tired.
1052	Feminine	64	Doctor	Discouraged.
1054	Feminine	42	Nurse	I would like to highlight the importance of management and surveillance professionals, who are under great pressure to produce results but seem invisible to me during the pandemic. I recognize the brilliance and importance of those in care, but in management and surveillance, the pressure is no less, our day-to-day demands agility in the production of quality information to support decision-makin…
1060	Feminine	43	Nursing technician or assistant	Unsure.
1061	Feminine	32	Nurse	With more anxiety attacks, anguished and afraid for those I love and cannot see.
1062	Feminine	52	Psychologist	I miss being in contact with people, hugging and kissing friends and family, diving in the sea.
1063	Feminine	47	Nurse	Greater psychological support for health professionals.
1065	Masculine	74	Doctor	I am distressed by the small number of psychiatric health professionals like me and the majority who are unaccredited. A big overload at the moment.
1068	Feminine	47	Doctor	I feel tired of being isolated, I miss the personal contact with family and friends and the practice of collective physical activity.
1069	Feminine	47	Doctor	Reduced workload, longer sleeping time and much use at home with husband and children, in addition to taking care of the house. I continued physical exercises such as running on the beach.
1073	Feminine	34	Doctor	I'm very busy coordinating disciplines and exams and taking care of household chores, food and a two year old. She thinks I'm only at home in the role of mother, she doesn't understand that I work completely understandable because before I avoided work at home as much as possible. The husband and I don't have a support network. I had important professional commitments that don't have a deadline t…
1078	Feminine	51	Doctor	Anxiety and worry about the future are the biggest feelings right now.
1081	Feminine	43	Nurse	A week before the start of social distancing, I was reducing the amount of medication for depression. With this I had to go back to taking the medication and I was on leave for a few months. I acquired the covid, I was isolated and my husband, who also acquired the disease, died within a week and I was not even able to participate. Say goodbye, as I was in isolation. Very sad.
1084	Feminine	40	Doctor	Feeling of helplessness.
1086	Feminine	62	Occupational Therapist	The vision of having control over life is utopian. We can learn to know ourselves and thereby manage the life around us. I had difficulty with the last part of the questionnaire as I felt that I have no control over life. I can only control my desire to get to know myself better in the face of the difficulties that arise and learn from them. The pandemic has been a time to redirect priorities, lo…
1088	Feminine	33	Nurse	I feel constant fear and always fearing for my family, especially my baby, I'm afraid to go to work oatmeal but we have to relearn how to live in these circumstances
1089	Feminine	34	Nurse	I feel very distressed and anxious.
1091	Masculine	64	Doctor	Time of uncertainty.
1098	Feminine	56	Psychologist	I feel tired, as if I was on constant alert, which, together with the demands of work and the need for care with cleaning, food and others, greatly compromised the quality of my sleep, requiring the use of medication prescribed by a psychiatrist. As I have chronic pain, the extended routine on the computer and the lack of limit on working time has greatly increased the attacks of pain and fatigue…
1100	Feminine	42	Nursing technician or assistant	I felt irritated and I believe it was related to the difficulty in sleeping.
1101	Feminine	41	Doctor	I'm better at the moment, but at the beginning of the pandemic I was very sad and nervous.
1102	Masculine	40	Nurse	Unsafe.
1104	Feminine	53	Nurse	I'm as good as possible.
1106	Feminine	53	Biologist/bioDoctor	Powerless. It is too difficult to be away from my brother, mother, son, friends and family, for loving, respecting, not wanting to create risks and contaminating and noting the incompetence and irresponsibility of managers, from all government spheres, to verify that the population, world, ignores, disrespects and continues to contribute to the spread and increase in the number of deaths. Powerle…
1107	Feminine	40	Physical Education Professional	If I have contact with the elderly and children and have the covid, how will I feel.
1110	Feminine	67	Biologist/bioDoctor	I'm afraid of contracting covid, due to my age and mainly to pass it on to my children and chronic renal husband. Even with all control and calm.
1114	Feminine	27	Nurse	I'm bewildered that I tested positive in April, and tested positive again in August. With different symptoms.
1115	Feminine	47	Biologist/bioDoctor	I suspect that I had covid in March before isolation, as did my son, but at the time they had no tests. Our diagnosis was viral tracheitis. 3 months later we were negative in the rapid test. I feel in control but with therapy.
1117	Feminine	63	Nurse	Excited.
1119	Feminine	30	Doctor	At this moment I feel more balanced after my whole family and I have already had the covid and are with serology, even without knowing how long we will be immune. I lived moments of stress in April, May and June. Now I'm calmer, with the decrease in the number of cases in Rio and for having already had a covid.
1123	Feminine	69	Doctor	I didn't feel stressed but very sad with the whole world situation and especially in our country and especially in relation to the less fortunate.
1124	Feminine	47	Doctor	Burdened by things I didn't do before the pandemic; tired of being with the same people; upset at not being able to physically meet and dance with my friends, unsure of how long we will still be in isolation; angry to have the daughters back at home they were no longer with us because they are stressed.
1127	Masculine	62	Doctor	I feel good, taking the necessary precautions.
1128	Feminine	49	Nutritionist	Ask whether you considered living or dying during the pandemic. The family consequences, as the psychological terror was intense.
1130	Feminine	57	Doctor	I feel bad, because we are dealing with the unknown, and also with mismatched information and with governments' inertia and inability to manage.
1131	Feminine	57	dentist	I feel insecure. We are still not sure what damage this pandemic has caused to our lives. it is after the vaccine that we will be able to return to our previous life and then we will evaluate.
1133	Feminine	53	Doctor	I feel very stressed and anxious not knowing how long this phase will last. A lot of contradictory information and a lot of polarization too.
1137	Feminine	38	Biologist/bioDoctor	Excited.
1139	Masculine	49	Doctor	I am concerned with the way that governments and health businessmen deal with the problems of the pandemic, in a corrupt way and with the oppression of health professionals, affecting all patients.
1144	Masculine	75	Doctor	Afraid to get sick.
1148	Masculine	45	Doctor	Too tired, overworked, exposed, scared, underappreciated
1151	Feminine	53	Psychologist	Professionally overloaded. Virtual assistance takes place at different times and outside of planning, given the pressing need of several users. As it treats in most cases of depression and anxiety, I can't fail to attend.
1152	Feminine	38	Doctor	Weary.
1153	Feminine	42	Doctor	Sad that life isn't like it used to be.
1154	Feminine	53	Doctor	Unsure.
1155	Feminine	50	Doctor	Quiet. I have faith in God that everything will go smoothly.
1156	Feminine	37	Doctor	I believe that health professionals needed greater psychological support within the work unit. It is not easy to expose oneself to risk, to have salaries behind, lack of resources, to see colleagues and family dying.
1157	Feminine	36	Nursing technician or assistant	I feel aimless, like I'm lost.
1160	Feminine	70	Doctor	I feel the situation is out of control.
1162	Masculine	47	Doctor	I think that in my city the worst is over and because it was very well conducted by the public authorities, I don't think we will have a second wave.
1163	Feminine	70	Doctor	Looking forward to the start of the vaccine.
1164	Feminine	64	Doctor	Unsure.
1166	Feminine	40	Doctor	The feeling at that moment is one of anguish at the politicization of treatment by many doctors, and the thievery of many mayors and governors. Very sad all this. Another thing that saddened me a lot is the children away from school, a priceless loss for them, unfortunately.
1167	Feminine	42	Doctor	I have learned to exercise resilience.
1169	Masculine	58	Doctor	I feel good. I try to face it in a calm and positive way.
1172	Feminine	50	Doctor	Quiet. I have faith in God that everything will go smoothly.
1174	Masculine	47	Doctor	I feel good. Now it's time to wait for the vaccine.
1179	Feminine	39	Nursing technician or assistant	Fearful but with a lot of faith.
1182	Feminine	58	Nursing technician or assistant	Sometimes I'm afraid of losing family members and patients for coviding.It's anxiety about not being sure of the proper treatment.
1183	Feminine	67	Doctor	Difficult to deal with losses of colleagues in the health area or not, by covid.
1185	Feminine	62	Doctor	Very good. Never been better. I care about the people, the country and the world, as always.
1186	Masculine	63	Doctor	To get through the pandemic, I think we have to look ahead and let go of the shackles of the past.
1189	Feminine	56	Psychologist	Afraid.
1194	Feminine	33	Doctor	Uncertainty.
1196	Feminine	54	Psychologist	Weary.
1197	Masculine	38	Doctor	Uncertainty.
1200	Feminine	43	Nurse	I feel anxious, tired and worried. I presented stress reflexes on the skin. Having to undergo treatment with topical corticosteroids without success. It's been 4 months of treatment and I still haven't got better.
1202	Feminine	51	Nurse	Work overload due to the absence of colleagues. Feelings of helplessness in the face of the deaths of many co-workers. Fear of being the next victim. Fear of contaminating my family. Lack of recognition for work overload. Absence of a bonus for being in the front line.unique health systemholiday pension and time off at this difficult time of stress and loss of co-workers.unique health systempensi…
1203	Feminine	54	Doctor	I couldn't mark fatigue. The pandemic brings a feeling that life is not real. It feels like a movie that never ends.
1204	Feminine	30	Nursing technician or assistant	I feel good but afraid to keep to my routine.
1208	Feminine	51	Psychologist	I'm trying to cope with the family work and all the stress.
1211	Feminine	68	Doctor	Sad that I can't meet family and friends. Also for not being able to travel. Very sad for the suffering of people losing loved ones and their jobs and businesses. Also sad for the risk of any family or friend contracting the covid.
1213	Feminine	42	Doctor	Tired and overwhelmed.
1215	Feminine	34	Nursing technician or assistant	I felt good, thanks to God, despite worrying about my family, especially mother and son, in addition to work, I got involved a lot with volunteer work, such as assembling and delivering food baskets, carrying out food collection campaigns through the social network.
1216	Feminine	61	Doctor	I just do a doctor's office. I feel exhausted at the end of the day, tired, stressed, cleaning the rooms for each patient, and afraid to get home and take the virus home.
1222	Feminine	55	Doctor	Very overloaded and pressured.
1225	Feminine	49	Doctor	I feel tired.
1229	Masculine	52	Doctor	Quiet.
1234	Feminine	68	Doctor	Feeling scared for knowing so little about this pandemic, not finding more specific and reliable scientific support because what scares me the most is the game of personal interests and those of government in terms of global health..
1235	Feminine	52	Doctor	Hopeful.
1238	Feminine	64	Doctor	Insecure and angry.
1241	Feminine	49	Doctor	Right now I feel tired.
1242	Feminine	54	Doctor	Powerless and angry at the rulers.
1243	Feminine	59	Doctor	Sometimes terrified. Sad for everyone. I went back inside. Personal projects, meditation and god.
1246	Masculine	65	Doctor	I typically feel 50 percent decrease in my office attendance due to patient dropouts.
1248	Feminine	59	Doctor	I would like to have a more humane and responsible ruler.
1250	Feminine	50	Doctor	Fear.
1251	Feminine	45	Psychologist	Very tired.
1252	Feminine	49	Doctor	I feel tired and stressed because I work all the time. I can't see the end of the pandemic and the resumption of a new normal.
1253	Feminine	39	Nursing technician or assistant	I feel that, no matter how careful we are, we're still contaminated and as if all that effort to protect ourselves didn't do any good.
1256	Feminine	53	Biologist/bioDoctor	I feel more relaxed but worried about the increase in cases in Rio de Janeiro.
1257	Masculine	77	Doctor	About meeting financial commitments, debts.
1260	Feminine	57	Biologist/bioDoctor	I wanted my life back.
1261	Feminine	49	Doctor	Weary.
1262	Feminine	70	Doctor	Sad, for being elderly and not being able to contribute to this desperate moment we are going through, I miss my job, in addition to not being able to visit and hug children and grandchildren and live socially with other family and friends. We could at least do instructional telemedicine to help and occupy our minds.
1266	Masculine	67	Doctor	Loneliness.
1267	Feminine	61	Doctor	Apprehensive.
1269	Feminine	60	Doctor	Unsure.
1271	Masculine	50	Biologist/bioDoctor	The contact with the social assistance professional at my unit has been important, but contact with the human resources sector is less frequent. Hope the use of the electronic information system. I have had other health problems that are likely to be linked to covid, but the health plan and my work institution provide the necessary support.
1274	Feminine	46	Pharmaceutical	Insecure for having to leave the house, use public transport, it is very difficult, but it is necessary.
1279	Masculine	70	Doctor	Aware of the situation.
1283	Feminine	63	Doctor	I'm away from my neonatology shift by decree and I do a vertical transmission outpatient clinic with protection and I feel very calm about it.
1284	Masculine	58	Pharmaceutical	A little stressed and fearful about the possibility of using public transport. I would like to know if there will be a test for the participants.
1285	Feminine	51	Doctor	Lack of respect for the health professional. I was dismissed by unique health systempeita de covid by the public hospital in buzios and the same shift I was removed from the payroll.
1286	Feminine	42	Biologist/bioDoctor	I can see the importance of social isolation and the seriousness of the problem, but with the objective of preserving the health of relatives and friends, in addition to my health, I live without hysteria and pessimism. They should have questions about changing some behavior with neighbors, co-workers, janitors. And the relationship with the immediate supervisor in relation to remote work and wit…
1288	Feminine	65	Doctor	And I feel insecure about the immensity and the future.
1293	Feminine	36	Doctor	I lost my father with less than 1 month to covid complications.
1295	Feminine	65	Doctor	I feel under pressure. I'm trying to do my best, but it's hard. It's easier when I'm unique health system tried by my religious principles I'm a Spiritist, but I still lack in relation to keeping in tune. I need work, take care of my 4-year-old grandson, my daughter is a doctor, I work every day, and the daycare is closed, my mother, 93, each in her house, and my husband, 77, in our house. , in a…
1296	Feminine	56	Psychologist	Sometimes sad for being away from friends and having to develop alone activities that would be carried out in groups, with joy. Very reflective about priorities and the direction I will take my life.
1299	Feminine	57	Doctor	Resilient.
1301	Feminine	58	Doctor	I feel confused by so much information, but I have been trying to do my part and guide those closest to me.
1306	Masculine	61	Doctor	Due to the low level of pediatric care, I was dismissed. I have been unemployed since May.
1309	Feminine	64	Doctor	Unsure.
1312	Feminine	50	Nutritionist	In my opinion, the issue of information and training about the covid where I work was the crucial point that led to the contamination of colleagues. And the issue of late delivery of epi. The fact that I am also a biologist helped me a lot not to be contaminated and to take more care. The lack of information from health professionals was crucial to the contamination of many.
1313	Feminine	30	Speech therapist	I feel tired and fluctuating in mood.
1315	Feminine	56	Nutritionist	Afraid of being contaminated, contracting covid, infecting my children, having complications and needing hospitalization in CTI. This cycle scares me, but I have to work on a daily basis, with no shifts, no breaks and lots of demands.
1316	Masculine	38	Physical Education Professional	Unsure of what's to come.
1317	Feminine	58	Nursing technician or assistant	I still feel insecure.
1318	Feminine	67	music therapist	I've been missing the sun.
1319	Feminine	68	Doctor	If you use hydroxychloroquine, zinc sulfate and azithromycin within the first 48 hours of symptoms, the virus does not progress in the body and we eliminate the symptoms.
1321	Feminine	62	Doctor	I decided to go back to living in a new normality with the pandemic, taking the necessary precautions for prevention and contamination by the covid.
1323	Feminine	56	Nursing technician or assistant	I feel extremely stressed due to difficulties in commuting to work and I don't see the institution I work for striving for help with some exceptions.
1329	Masculine	50	Psychologist	I took a few days off and found myself more willing.
1330	Feminine	52	Nurse	A very difficult moment that we are living, many losses, but also a lot of trust in God.
1332	Feminine	52	Nurse	I feel good, because I am well prepared to deal with this whole situation, I receive training and a lecture. I have all the necessary equipment for work, I follow orders correctly so as not to harm anyone around me.
1334	Feminine	56	Nursing technician or assistant	I feel cornered by the lack of education of people who do not follow the rules of social interaction. And because the government and city hall failed to address several factors in relation to the pandemic, such as effective measures in relation to compliance with laws.
1336	Feminine	41	Nurse	The feelings are very different. At the same time that I feel that I have been resilient, sometimes there is a feeling of sadness for everything we are living and going through and the crying comes. I changed a lot after I had covid. I have been paying more attention to myself, seeking more self-knowledge and taking care of my mind and body. I've been paying more attention to my family too. I slo…
1337	Feminine	45	Physical therapist	Significant increase in anxiety, agitation, gastric symptoms requiring drug treatment and frequent headache.
1338	Masculine	25	Nurse	Abandoned by public health authorities. Delay in wages and non-compliance with basic rights generate in us professionals a feeling of disrespect and rest.
1341	Feminine	34	Physical therapist	Mentally and physically exhausted.
1344	Feminine	36	Physical therapist	Concerned.
1346	Feminine	34	Nurse	I have had many anxiety attacks. More often than before the pandemic.
1348	Feminine	37	Nurse	Medication adjustment with dual antidepressant and sleep inducer was necessary.
1349	Feminine	37	Nursing technician or assistant	Most questions were addressed in the study.
1352	Feminine	43	Nursing technician or assistant	I feel safe caring for the patient, but I feel insecure with my family, keeping my distance due to the supposed contamination, but I feel sad, I feel isolated.
1353	Feminine	42	Nurse	Fear of reinfection.
1354	Feminine	53	Nurse	May people continue to be calm and wear masks until this pandemic and a matter of time ends.
1356	Feminine	59	Nurse	My name is Janaína and I'm going to tell you what happened at my house in this pandemic, husband is a covid survivor, he stayed 64 days, hospitalized, 42 in the cti and today I take care of the sequelae that covid left ulcers and physiotherapy along with home care . I have already performed 2 negative exams and have not had any symptoms to date, I try to protect myself as much as possible so as n…
1358	Masculine	31	Nursing technician or assistant	I am well.
1359	Feminine	60	Nurse	I try to protect myself psychologically from situations of extreme stress that I went through while I was in the emergency triage, for obvious reasons, in order not to succumb.
1362	Feminine	32	Nursing technician or assistant	Upset.
1363	Feminine	56	Nursing technician or assistant	I honestly feel privileged to be able to contribute to the care of patients hospitalized with covid, helping their recovery through the prescribed medications and also being able to talk to them, transmitting positivity and confidence to them.
1364	Feminine	59	Doctor	Currently, I see health professionals without epi, such as the use of masks in the hospital environment with justifications of being immune for being positive, causing doubts to patients regarding the use of masks.
1366	Feminine	58	Nurse	I feel insecure and sometimes scared, especially with the political issue facing the country that the rulers steal during this pandemic. They do not encourage education and science.
1367	Feminine	47	Nurse	At this time of pandemic I feel blessed by God and grateful, because during the entire period of the pandemic work, I coordinated a work team strengthening each other in each shift, even with the loss of a team member who was impactful and confident in the recovery of those affected by the disease and recovered. Afraid for my children and my husband who is part of the risk group. Sometimes very s…
1368	Feminine	38	Nurse	As a manager I feel very stressed and overwhelmed. Although my work with the covid patient is small and controlled, I am responsible for a large number of workers and their work processes. Demands come from all sides and many times I don't think I can handle it. When Friday comes around, my head can't take it anymore and even thinking hurts.
1371	Feminine	35	Nurse	After the illness I got pregnant and therefore, I consider myself in a different group because I already have antibodies, however, the lack of certainty of possible reinfection and the harm that it could or could not bring to my baby are not defined yet.
1372	Masculine	66	Doctor	I am sad to see our country without a competent health minister, someone with training comes to public health. We do not have concrete and uniform measures. I'm sad that I lost a lot of classmates. I do my part trying to help, overcoming difficulties and with caution. The ritual imposed by the pandemic bothers too much. In addition to the ritual for appointments in the office and outpatient clini…
1379	Feminine	53	Nurse	Safer.
1382	Feminine	29	Nurse	The population should be better oriented by the rulers.
1384	Feminine	28	Nursing technician or assistant	Lonely.
1388	Feminine	34	Doctor	Angered by people's lack of commitment in general.
1393	Feminine	59	Nursing technician or assistant	Insecure, because medical care is uncertain, each doctor or institution treats them as they think they should, there is no protocol to be followed, according to the stages of the disease, the remedies are difficult and the tests even more so.
1403	Feminine	47	Nurse	I feel trapped, and unable to execute expected plans for 2020.
1408	Feminine	27	Psychologist	Excited.
1409	Feminine	54	Biologist/bioDoctor	I feel overwhelmed by the backlog of work and housework and child care that is online.
1412	Feminine	35	Doctor	A little sad because the general population is acting as if they no longer have the virus circulating and consequently they are not taking the necessary precautions.
1413	Feminine	44	social worker	Feelings of paralysis in life, loneliness, lack of perspective for the future, emptiness, frustration and inability to return to activities. Chronic major depression already diagnosed. Thanks.
1414	Feminine	58	Doctor	I continued to work on part of the jobs. I was removed from public employment.
1415	Feminine	62	Nurse	I'm fine, following life with faith and keeping to safety standards. Viruses come and go.
1417	Feminine	39	Nurse	I feel hopeless for the public power. We are not valued, we have an exhausting workload and low salaries. We take care of lives, of people who are important to someone. Nursing is taking care of life at all stages of life. And unfortunately we are not valued, many of us are gone, exercising such a sublime profession. And for rulers, we are nothing.
1419	Feminine	30	Psychologist	My last month was one of the best due to the relaxation of quarantine only. It allowed me to do an outdoor sport on the beach and this made my stress and anxiety level down considerably.
